# Supplementary material for: The Volatile Flavor Substances, Microbial Diversity, and Their Potential Correlations of Inner and Surface Areas within Chinese Qingcheng Mountain Traditional Bacon
Source: Foods. 2023 Oct 11;12(20):3729. doi: 10.3390/foods12203729 (PMC10606684; doi:10.3390/foods12203729)
Supplement: Supplementary file 1 [file foods-12-03729-s001.zip]

Archive with 1 entries (1 files):
- foods-2601271-supplementary.pdf
